# Supplementary material for: Investigation of the Occurrence of Cyanotoxins in Lake Karaoun (Lebanon) by Mass Spectrometry, Bioassays and Molecular Methods
Source: Toxins (Basel). 2021 Oct 10;13(10):716. doi: 10.3390/toxins13100716 (PMC8540339; doi:10.3390/toxins13100716)
Supplement: Supplementary file 1 [file toxins-13-00716-s001.zip]

Archive with 1 entries (1 files):
- Supplementary material_final updated.pdf
